# Supplementary material for: Elimination of Ultraviolet Light-Mediated Attraction Behavior in Culex Mosquitoes via dsRNA-Mediated Knockdown of Opsins
Source: Insects. 2025 Sep 25;16(10):997. doi: 10.3390/insects16100997 (PMC12563000; doi:10.3390/insects16100997)
Supplement: Supplementary file 1 [file insects-16-00997-s001.zip]

Archive with 3 entries (3 files):
- insects-3850282-supplementary.pdf
- Video S1.mp4
- Video S2.mp4
